# Supplementary material for: Bears habituate to the repeated exposure of a novel stimulus, unmanned aircraft systems
Source: Conserv Physiol. 2019 Jan 15;7(1):coy067. doi: 10.1093/conphys/coy067 (PMC6331175; doi:10.1093/conphys/coy067)
Supplement: Supplementary Data [file coy067_supplementary_video.zip]

Archive with 1 entries (1 files):
- coy067_supplementary_video/ConsPhys_supp_960by540.m4v
